# Supplementary material for: The Impact of Caregiver Affiliate Stigma on the Psychosocial Well-Being of Caregivers of Individuals with Neurodegenerative Disorders: A Scoping Review
Source: Healthcare (Basel). 2024 Oct 1;12(19):1957. doi: 10.3390/healthcare12191957 (PMC11477483; doi:10.3390/healthcare12191957)
Supplement: Supplementary file 1 [file healthcare-12-01957-s001.zip]

Archive with 1 entries (1 files):
- healthcare-3180883-supplementary.pdf
